# Supplementary material for: Bloody Evidence: The Validity of Glycophorin A in the Determination of Wound Vitality—A Systematic Review of the Literature
Source: Int J Mol Sci. 2025 May 31;26(11):5308. doi: 10.3390/ijms26115308 (PMC12155515; doi:10.3390/ijms26115308)
Supplement: Supplementary file 1 [file ijms-26-05308-s001.zip]

Archive with 1 entries (1 files):
- ijms-3606798-supplementary.pdf
